# Supplementary material for: SUMOylation of Translationally Regulated Tumor Protein Modulates Its Immune Function
Source: Front Immunol. 2022 Feb 7;13:807097. doi: 10.3389/fimmu.2022.807097 (PMC8858932; doi:10.3389/fimmu.2022.807097)
Supplement: Supplementary file 3 [file Table_1.xlsx]

## Sheet: Sheet1
Table S1. List of primers used in this study.
Gene	Sense (5' to 3')	Antisense (5' to 3')
For RT-PCR
BmTCTP	AAGATCTATAAGGACATTATCACTGGTG	CCCTCGAGTTAGAATTTCTCTTCTTCTAGACC
BmActin3	AACACCCCGTCCTGCTCACTG	GGGCGAGACGTGTGATTTCCT
For qRT-PCR
BmTCTP	AGCTCGCTGCATTGTTGGTTA	CCGTATTTGTCGCTGTAGTCG
BmILF	AGTCGCTGGTTTGAAGAGAA	AATGCCACGTTGATGGGTAA
BmeIF-4a	TTCGTACTGGCTCTTCTCGT	CAAAGTTGATAGCAATTCCCT
BmGAPDH	CATTCCGCGTCCCTGTTGCTAAT	GCTGCCTCCTTGACCTTTTGC
BmNPV-GP41	CGTAGTAGTAGTAATCGCCGC	AGTCGAGTCGCGTCGCTTT
For RNAi
dsRed	gcgtaatacgactcactatagggGACTACATGAAGCTGTCCTTCCCC	gcgtaatacgactcactatagggACATCACCAACCACAACGAGGACTA
dsTCTP-ORF	gcgtaatacgactcactatagggTTTTAATCCTTCGGCTG	gcgtaatacgactcactatagggTATTTGCGTACCATCAAA
dsTCTP-UTR	gcgtaatacgactcactatagggTTAGATAAGAAATAACTCAATA	gcgtaatacgactcactatagggTTAATTATTTTATTGTTGTATG
T7	gcgtaatacgactcactataggg
For ORF
BmTCTP-WT	AAGATCTATAAGGACATTATCACTGGTG	CCCTCGAGTTAGAATTTCTCTTCTTCTAGACC
BmTCTP-K164R	AAGATCTATAAGGACATTATCACTGGTG	CCCTCGAGTTAGAATTTCTCTTCTTCTAGACCATGTCTGAA
BmILF	GTGCGCGGCATCGGTCGTG	CCCTCGAGTTAAGCCGCGACACTGTCTTGTGACT
